# Supplementary material for: Implications of asymptomatic carriers for infectious disease transmission and control
Source: R Soc Open Sci. 2018 Feb 14;5(2):172341. doi: 10.1098/rsos.172341 (PMC5830799; doi:10.1098/rsos.172341)
Supplement: Figure 3 Matlab code [file rsos172341supp2.m]

%%%%%%%%%%%%%%%%%%%%%%%%%%%%%%%%%%%%%%%%%%%%%%%%%%%%%%%%%%
%%% Figure 3 %%%%%%%%%%%%%%%%%%%%%%%%%%%%%%%%%%%%%%%%%%%%
%%%%%%%%%%%%%%%%%%%%%%%%%%%%%%%%%%%%%%%%%%%%%%%%%%%%%%%%%%
% Chisholm et al., Implications of asymptomatic carriers %
% for infectious disease transmission and control %%%%%%%%
%%%%%%%%%%%%%%%%%%%%%%%%%%%%%%%%%%%%%%%%%%%%%%%%%%%%%%%%%%
%%%%%%%%%%%%%%%%%%%%%%%%%%%%%%%%%%%%%%%%%%%%%%%%%%%%%%%%%%

set(0,'DefaultTextFontname', 'Times')
set(0,'DefaultTextFontSize', 20)

set(0,'DefaultAxesFontName', 'Times')
set(0,'DefaultAxesFontSize', 20)

close all
clear all

% Parameters
N = 1000;
tau = 0.05;
alpha = 0.3;
beta = 0.13;
gamma = 0.1;
omega3 = [0.2 0.2 0.01];
xi3 = [0.1 0.1 4];
R3 = [0.8 1.5 1.5]; % R = eta / xi

for i = 1:3
    
    omega = omega3(i);
    xi = xi3(i);
    R = R3(i);
    
    % Ratio of C/I at endemic equilibrium in SICS model 
    P = (tau + xi * gamma * alpha) / (omega + gamma * (1 - alpha));
    
    % Basic reproductive rate SICS model
    R0sics = beta /gamma * (alpha * gamma + gamma * R * (1 - alpha) + tau / xi + R * omega)./...
        (tau / xi + omega + gamma);
    
    % Basic reproductive rate SIS model
    R0sis = beta /gamma;
    
    % Endemic levels of I, C and S in SICS model
    IHATsics = N * P / (1 + P) * (1 - 1 / R0sics);
    CHATsics = N * 1 / (1 + P) * (1 - 1 / R0sics);
    SHATsics = N - CHATsics - IHATsics;
    
    % Endemic levels of I and S in SIS model
    IHATsis = N * (1 - 1 / R0sis);
    SHATsis = N - IHATsis;
    
    % Bar plots, comparing SICS model vs SIS model
    Y = [SHATsics, CHATsics, IHATsics;
         SHATsis, 0, IHATsis];

    figure(1)
    subplot(1,3,i)
    bar(Y,'stacked')
    Labels = {'SICS', 'SIS'};
    set(gca, 'XTick', 1:2, 'XTickLabel', Labels);
    ylabel('Number of hosts')
    
end

% Construct a Legend
hL = legend('S','C','I');
% Programatically move the Legend
newPosition = [0.9 0.8 0.05 0.05];
newUnits = 'normalized';
set(hL,'Position', newPosition,'Units', newUnits);
