# Supplementary material for: Implications of asymptomatic carriers for infectious disease transmission and control
Source: R Soc Open Sci. 2018 Feb 14;5(2):172341. doi: 10.1098/rsos.172341 (PMC5830799; doi:10.1098/rsos.172341)
Supplement: Figures 4 and S3 Matlab code [file rsos172341supp3.m]

%%%%%%%%%%%%%%%%%%%%%%%%%%%%%%%%%%%%%%%%%%%%%%%%%%%%%%%%%%
%%% Figures 4 and S3 %%%%%%%%%%%%%%%%%%%%%%%%%%%%%%%%%%%%%%%%%%%%
%%%%%%%%%%%%%%%%%%%%%%%%%%%%%%%%%%%%%%%%%%%%%%%%%%%%%%%%%%
% Chisholm et al., Implications of asymptomatic carriers %
% for infectious disease transmission and control %%%%%%%%
%%%%%%%%%%%%%%%%%%%%%%%%%%%%%%%%%%%%%%%%%%%%%%%%%%%%%%%%%%
%%%%%%%%%%%%%%%%%%%%%%%%%%%%%%%%%%%%%%%%%%%%%%%%%%%%%%%%%%

set(0,'DefaultTextFontname', 'Times')
set(0,'DefaultTextFontSize', 20)
set(0,'DefaultAxesFontName', 'Times')
set(0,'DefaultAxesFontSize', 20)

close all
clear all

T = 2000;
N = 1000;
gamma = 0.1;

%%%%%%%%%%%%%%%%%%%%%%%%%%%
%%% 4(a) and S3(a)--(c) %%%
%%%%%%%%%%%%%%%%%%%%%%%%%%%

RR = [0.75 1.2];
omega0 = [0.1 0.3];
alpha = 0.1;
beta = 0.12;
tau = 0.1;
xi = 0.6;
eta0 = RR * xi;


for j = 1 : 2
    
        eta = eta0(j);
        R = RR(j);
        
    for i = 1 : 2

        omega = omega0(i);

        f = @(t,x) [beta * (x(2) + eta * x(1)) * (1 - alpha) * (N - x(1) - x(2)) / N + ...
                    omega * x(2) - x(1) * (xi * gamma + tau); ...
                    beta * (x(2) + eta * x(1)) * alpha * (N - x(1) - x(2)) / N + ...
                    tau * x(1) - x(2) * (gamma + omega)];
                
        if i == 1
            [t,xa] = ode45(@(t,x) f(t,x),[0 T],[10 0]);
            xa(xa<0)=0;
            Chatpre(j) = xa(end,1)/N;
            Ihatpre(j) = xa(end,2)/N;
            Phatpre(j) = Chatpre(j) + Ihatpre(j);
            xaa = xa;
            ta = t;
        else
            [t,xa] = ode45(@(t,x) f(t,x),[T 2*T],[xa(end,1) xa(end,2)]);
            xa(xa<0)=0;
            Chatpost(j) = xa(end,1)/N;
            Ihatpost(j) = xa(end,2)/N;
            Phatpost(j) = Chatpost(j) + Ihatpost(j);
            xaa = [xaa; xa];
            ta = [ta; t];
        end

    end
    
    if j == 1
        figure(1)
        line(ta,(xaa(:,2)+xaa(:,1))/N,'LineWidth',2);
        hold on      
    else
        figure(1)
        line(ta,(xaa(:,2)+xaa(:,1))/N,'LineWidth',2,'LineStyle', ':')
        hold on
    end

end

xlabel('Time')
title('Change \omega')
axis([1 4000 0 0.35])
ylabel('P')
legend(['R = ',num2str(RR(1))],[' R = ',num2str(RR(2))])


Y = [Chatpre, Ihatpre, Phatpre;
         Chatpost, Ihatpost, Phatpost];

figure(2)
subplot(1,3,1)
bar([Chatpre(1) Chatpost(1) 0 Chatpre(2) Chatpost(2)])
Labels = {'B', 'A','','B','A'};
set(gca, 'XTick', 1:5, 'XTickLabel', Labels);
ylabel('P_C')
axis([0 6 0 0.35])
subplot(1,3,2)
bar([Ihatpre(1) Ihatpost(1) 0 Ihatpre(2) Ihatpost(2)])
Labels = {'B', 'A','','B','A'};
set(gca, 'XTick', 1:5, 'XTickLabel', Labels);
ylabel('P_I')
title('Change \omega')
axis([0 6 0 0.35])
subplot(1,3,3)
bar([Phatpre(1) Phatpost(1) 0 Phatpre(2) Phatpost(2)])
Labels = {'B', 'A','','B','A'};
set(gca, 'XTick', 1:5, 'XTickLabel', Labels);
ylabel('P')
axis([0 6 0 0.35])
    
%%%%%%%%%%%%%%%%%%%%%%%%%%%
%%% 4(b) and S3(d)--(f) %%%
%%%%%%%%%%%%%%%%%%%%%%%%%%%

RR = [0.7 1.2];
tau0 = [0.06 0.02];
alpha = 0.1;
beta = 0.13;
omega = 0.1;
xi = 0.6;
eta0 = RR * xi;


for j = 1 : 2
    
        eta = eta0(j);
        R = RR(j);
        
    for i = 1 : 2

        tau = tau0(i);

        f = @(t,x) [beta * (x(2) + eta * x(1)) * (1 - alpha) * (N - x(1) - x(2)) / N + ...
                    omega * x(2) - x(1) * (xi * gamma + tau); ...
                    beta * (x(2) + eta * x(1)) * alpha * (N - x(1) - x(2)) / N + ...
                    tau * x(1) - x(2) * (gamma + omega)];
        if i == 1
            [t,xa] = ode45(@(t,x) f(t,x),[0 T],[10 0]);
            xa(xa<0)=0;
            Chatpre(j) = xa(end,1)/N;
            Ihatpre(j) = xa(end,2)/N;
            Phatpre(j) = Chatpre(j) + Ihatpre(j);
            xaa = xa;
            ta = t;
        else
            [t,xa] = ode45(@(t,x) f(t,x),[T 2*T],[xa(end,1) xa(end,2)]);
            xa(xa<0)=0;
            Chatpost(j) = xa(end,1)/N;
            Ihatpost(j) = xa(end,2)/N;
            Phatpost(j) = Chatpost(j) + Ihatpost(j);
            xaa = [xaa; xa];
            ta = [ta; t];
        end

    end
    
    if j == 1
        figure(3)
        line(ta,(xaa(:,2)+xaa(:,1))/N,'LineWidth',2);
        hold on      
    else
        figure(3)
        line(ta,(xaa(:,2)+xaa(:,1))/N,'LineWidth',2,'LineStyle', ':')
        hold on
    end

end

xlabel('Time')
title('Change \tau')
axis([1 4000 0 0.35])
ylabel('P')
legend(['R = ',num2str(RR(1))],[' R = ',num2str(RR(2))])

Y = [Chatpre, Ihatpre, Phatpre;
         Chatpost, Ihatpost, Phatpost];

figure(4)
subplot(1,3,1)
bar([Chatpre(1) Chatpost(1) 0 Chatpre(2) Chatpost(2)])
Labels = {'B', 'A','','B','A'};
set(gca, 'XTick', 1:5, 'XTickLabel', Labels);
ylabel('P_C')
axis([0 6 0 0.35])
subplot(1,3,2)
bar([Ihatpre(1) Ihatpost(1) 0 Ihatpre(2) Ihatpost(2)])
Labels = {'B', 'A','','B','A'};
set(gca, 'XTick', 1:5, 'XTickLabel', Labels);
ylabel('P_I')
title('Change \tau')
axis([0 6 0 0.35])
subplot(1,3,3)
bar([Phatpre(1) Phatpost(1) 0 Phatpre(2) Phatpost(2)])
Labels = {'B', 'A','','B','A'};
set(gca, 'XTick', 1:5, 'XTickLabel', Labels);
ylabel('P')
axis([0 6 0 0.35])

%%%%%%%%%%%%%%%%%%%%%%%%%%%
%%% 4(c) and S3(g)--(i) %%%
%%%%%%%%%%%%%%%%%%%%%%%%%%%

RR = [0.70 1.4];
alpha0 = [0.7 0.2];
omega = 0.1;
beta = 0.12;
tau = 0.06;
xi = 0.5;
eta0 = RR * xi;

for j = 1 : 2
    
        eta = eta0(j);
        R = RR(j);
        
    for i = 1 : 2

        alpha = alpha0(i);

        f = @(t,x) [beta * (x(2) + eta * x(1)) * (1 - alpha) * (N - x(1) - x(2)) / N + ...
                    omega * x(2) - x(1) * (xi * gamma + tau); ...
                    beta * (x(2) + eta * x(1)) * alpha * (N - x(1) - x(2)) / N + ...
                    tau * x(1) - x(2) * (gamma + omega)];
       if i == 1
            [t,xa] = ode45(@(t,x) f(t,x),[0 T],[10 0]);
            xa(xa<0)=0;
            Chatpre(j) = xa(end,1)/N;
            Ihatpre(j) = xa(end,2)/N;
            Phatpre(j) = Chatpre(j) + Ihatpre(j);
            xaa = xa;
            ta = t;
        else
            [t,xa] = ode45(@(t,x) f(t,x),[T 2*T],[xa(end,1) xa(end,2)]);
            xa(xa<0)=0;
            Chatpost(j) = xa(end,1)/N;
            Ihatpost(j) = xa(end,2)/N;
            Phatpost(j) = Chatpost(j) + Ihatpost(j);
            xaa = [xaa; xa];
            ta = [ta; t];
        end

    end
    
    if j == 1
        figure(5)
        line(ta,(xaa(:,2)+xaa(:,1))/N,'LineWidth',2);
        hold on      
    else
        figure(5)
        line(ta,(xaa(:,2)+xaa(:,1))/N,'LineWidth',2,'LineStyle', ':')
        hold on
    end

end

title('Change \alpha')
xlabel('Time')
axis([1 4000 0 0.35])
ylabel('P')
legend(['R = ',num2str(RR(1))],[' R = ',num2str(RR(2))])

Y = [Chatpre, Ihatpre, Phatpre;
         Chatpost, Ihatpost, Phatpost];

figure(6)
subplot(1,3,1)
bar([Chatpre(1) Chatpost(1) 0 Chatpre(2) Chatpost(2)])
Labels = {'B', 'A','','B','A'};
set(gca, 'XTick', 1:5, 'XTickLabel', Labels);
ylabel('P_C')
axis([0 6 0 0.35])
subplot(1,3,2)
bar([Ihatpre(1) Ihatpost(1) 0 Ihatpre(2) Ihatpost(2)])
Labels = {'B', 'A','','B','A'};
set(gca, 'XTick', 1:5, 'XTickLabel', Labels);
ylabel('P_I')
title('Change \alpha')
axis([0 6 0 0.35])
subplot(1,3,3)
bar([Phatpre(1) Phatpost(1) 0 Phatpre(2) Phatpost(2)])
Labels = {'B', 'A','','B','A'};
set(gca, 'XTick', 1:5, 'XTickLabel', Labels);
ylabel('P')
axis([0 6 0 0.35])
    
    
    
