# Supplementary material for: Implications of asymptomatic carriers for infectious disease transmission and control
Source: R Soc Open Sci. 2018 Feb 14;5(2):172341. doi: 10.1098/rsos.172341 (PMC5830799; doi:10.1098/rsos.172341)
Supplement: Figure S2 Matlab code [file rsos172341supp4.m]

%%%%%%%%%%%%%%%%%%%%%%%%%%%%%%%%%%%%%%%%%%%%%%%%%%%%%%%%%%
%%% Figure S2 %%%%%%%%%%%%%%%%%%%%%%%%%%%%%%%%%%%%%%%%%%%%
%%%%%%%%%%%%%%%%%%%%%%%%%%%%%%%%%%%%%%%%%%%%%%%%%%%%%%%%%%
% Chisholm et al., Implications of asymptomatic carriers %
% for infectious disease transmission and control %%%%%%%%
%%%%%%%%%%%%%%%%%%%%%%%%%%%%%%%%%%%%%%%%%%%%%%%%%%%%%%%%%%
%%%%%%%%%%%%%%%%%%%%%%%%%%%%%%%%%%%%%%%%%%%%%%%%%%%%%%%%%%

clear all
close all

% Paramter values 
alpha = 0.4;
beta = 0.25;
gamma = 0.2;
omega = 0.2; 
xi = 0.05;

% Parameter space
tau1 = linspace(0,0.1,100);
R1 = linspace(0,2,100);

[tau R] = meshgrid(tau1,R1);

% Basic reproductive number
R0 =  beta / gamma * (alpha * gamma + gamma * R * (1 - alpha) + tau / xi +... 
    R * omega) ./ (tau / xi + omega + gamma);

% Desnity plot with contours 
figure(1)
pcolor(tau1,R,R0);
shading flat
hold on
contour(tau,R,R0,7,'LineColor',[0.3 0.3 0.3],'ShowText','on')
hold on
colorbar
caxis([min(min(R0)) max(max(R0))])
title('R_0')
xlabel('\tau')
ylabel('R')
         
