# Supplementary material for: Implications of asymptomatic carriers for infectious disease transmission and control
Source: R Soc Open Sci. 2018 Feb 14;5(2):172341. doi: 10.1098/rsos.172341 (PMC5830799; doi:10.1098/rsos.172341)
Supplement: Figure S4 Matlab code [file rsos172341supp5.m]

%%%%%%%%%%%%%%%%%%%%%%%%%%%%%%%%%%%%%%%%%%%%%%%%%%%%%%%%%%
%%% Figure S4 %%%%%%%%%%%%%%%%%%%%%%%%%%%%%%%%%%%%%%%%%%%%
%%%%%%%%%%%%%%%%%%%%%%%%%%%%%%%%%%%%%%%%%%%%%%%%%%%%%%%%%%
% Chisholm et al., Implications of asymptomatic carriers %
% for infectious disease transmission and control %%%%%%%%
%%%%%%%%%%%%%%%%%%%%%%%%%%%%%%%%%%%%%%%%%%%%%%%%%%%%%%%%%%
%%%%%%%%%%%%%%%%%%%%%%%%%%%%%%%%%%%%%%%%%%%%%%%%%%%%%%%%%%

set(0,'DefaultTextFontname', 'Times')
set(0,'DefaultTextFontSize', 20)
set(0,'DefaultAxesFontName', 'Times')
set(0,'DefaultAxesFontSize', 20)

close all
clear all

% Fixed parameters
T = 10000;
N = 1000;
R = 80;
gamma = 0.015;
omega = 0.1;
beta = 0.01;
tau = 0.7;
xi = 0.05;
eta = R * xi;

% Intervention alters alpha
alpha0 = [0.6 0.5]; 

% Solve ODEs to find equilibrium values of I, C, I+C before and after
% intervention
for i = 1 : 2
    
    alpha = alpha0(i); 
    
    % System of ODEs
    f = @(t,x) [beta * (x(2) + eta * x(1)) * (1 - alpha) * (N - x(1) - x(2)) / N + ...
                omega * x(2) - x(1) * (xi * gamma + tau); ...
                beta * (x(2) + eta * x(1)) * alpha * (N - x(1) - x(2)) / N + ...
                tau * x(1) - x(2) * (gamma + omega)];
            
    if i == 1
        % Solve ODEs at equilibrium before intervention
        [t,xa] = ode45(@(t,x) f(t,x),[0 T],[10 0]);
        Chatpre = xa(end,1)/N;
        Ihatpre = xa(end,2)/N;
        Phatpre = Chatpre + Ihatpre;
    else
        % Solve ODEs at equilibrium after intervention
        [t,xa] = ode45(@(t,x) f(t,x),[T 2*T],[xa(end,1) xa(end,2)]);
        Chatpost = xa(end,1)/N;
        Ihatpost = xa(end,2)/N;
        Phatpost = Chatpost + Ihatpost;
    end
    
    xa(xa<0)=0;

end

% Bar plots 
Y = [Chatpre, Ihatpre, Phatpre;
         Chatpost, Ihatpost, Phatpost];

figure(4)
subplot(1,3,1)
bar([Chatpre/Ihatpre Chatpost/Ihatpost])
Labels = {'B','A'};
set(gca, 'XTick', 1:2, 'XTickLabel', Labels);
ylabel('P_C/P_I')

subplot(1,3,2)
bar([Ihatpre Ihatpost])
Labels = {'B','A'};
set(gca, 'XTick', 1:2, 'XTickLabel', Labels);
ylabel('P_I')

subplot(1,3,3)
bar([Phatpre Phatpost])
Labels = {'B','A'};
set(gca, 'XTick', 1:2, 'XTickLabel', Labels);
ylabel('P')
